# Supplementary material for: Selection of the Reference Gene for Expression Normalization in Papaver somniferum L. under Abiotic Stress and Hormone Treatment
Source: Genes (Basel). 2020 Jan 23;11(2):124. doi: 10.3390/genes11020124 (PMC7074096; doi:10.3390/genes11020124)
Supplement: Supplementary file 1 [file genes-11-00124-s001.zip]

Archive with 2 entries (2 files):
- Supplemental File.doc
- Table S1.xlsx
