# Supplementary material for: Selection of the Reference Gene for Expression Normalization in Papaver somniferum L. under Abiotic Stress and Hormone Treatment
Source: Genes (Basel). 2020 Jan 23;11(2):124. doi: 10.3390/genes11020124 (PMC7074096; doi:10.3390/genes11020124)
Supplement: Supplementary file 1 [file genes-11-00124-s001.zip › Table S1.xlsx]

## Sheet: Sheet1
Table S1 The sequences used for primer design and their PCR products sequencing data. 511-431 represents different tissue and growth cycles.
gene name	gene id	DNA sequences	511	512	513	521	522	523	531	532	533	131	132	133	231	232	233	331	332	333	431	432	433	Arabidopsis homolog locus
EF-1α	PB.21963.5	ggtTTTTGAAAAAGCTCTGTTGCTGCGGAGCTTATCTAATTCGGCGTTTCAGTTATTTCTAAGAATTCAATAATGGGTAAAGAGAAGGTTcacatcaacattgtcgtcattggacatgtcgactctggaaaatcgaccaccactggtcacttgatctacaagcttggaggtattgacaagcgtgttattgaaagattcgagaaggaggctgctgagatgaacaagaggtcattcaagtacgcatgggttcttgacaagcttaaggctgaacgtgagcgtggtattaccattgatattgccttgtggaagtttgagaccaccaagtactactgcacagttattgatgctcctggacatcgtgacTTTATCAAAAACATGATTCACTGGTACTTCTCAGGA…	2056.28	657.72	784.7	1519.75	1811.99	875.2	118.25	124.87	132.68	42.98	34.09	43.36	132.6	106.71	271.86	56.69	79.27	50.94	157.28	161.04	99.5	At5g60390
CYP2	PB.44426.2	AAATAATCTCTGAACAACGAATAAACCCCTCTCCGCCTCTCTCAAATTCTTCTGATAAAGGCAGCTCCTTTCTTAGAATCTCTGCAACATTAGAGACTAGGTGCGCACCCTTTGATTGAAATCCATATCCTGTAACACCTTACTCTCTCATCTTCTCTTAGTTTTAAAATTTTTAGTGGTTCTTCTTCTCAGAAACCCTAGAAAATGTCTACAATTTACGTTGTAGAACCATCAACAAAGGGGAAAGTGATATTGAATACAAATTATGGTCCATTAGATATTGAATTATGGCCTAAAGAAGCACCAAAAGCTACTAGGAATTTCGTTCAGCTTTGTTTAGAAGGTTATTATGATAATACAATTTTTCATCGGATTATCAAATCTTTTCTTGTTCAAGGT…	12.88	10.48	11.85	13.86	10.79	11.18	8.71	8.12	8.59	6.57	6.45	11.21	8.6	11.87	11.27	5.26	6.29	5.59	6.5	6.04	6.37	At4g33060
GAPC2	PB.6936.7	ATACCATCTTCATCTCTAAGTTTAAGTCATGTCTACTGGAAAGATCAAAATTGGAATCAATGGGTTTGGAAGAATTGGAAGATTAGTAGCTAGAGTTGCTTTACAAAGGGATGATGTTGAACTTGTTGCTGTTAATGATCCATTTATCACTACTGATTACATGACGTATATGTTTAAGTATGATAGTGTTCATGGACAATGGAAACACAATGAACTTAAAGTTAAAGATTCTAAGACTCTCCTATTCGGTGAAAAACCAGTCACCGTTTTCGGTATTAGGAACCCTGATGAGATCCCATGGGGAGAGACTGGAGCTGAGTATGTTGTTGAATCTACTGGGGTCTTTACTGATAAGGATAAGGCTGCTGCGCATTTGAAGGGTGGTGCTAAGAAGGTTGT…	23.3	6.99	3.55	29.55	51.16	50.85	339.44	457.67	284.53	171.55	187.78	119.07	324.63	307.62	357.62	201.19	147.89	166.13	296.41	353.22	403.14	At3g04120
NCBP2	PB.55847.1	GTGAGCGCCGGGTTTATTAGACCTTTCGGGAGAACTCTTTACAAGAAGCCCTTAAAAGGACTGTATTTTTTTTTCACTGCCTGAAGAATTCCTTCAGAAGAGGTTGTCATGGCTTCTTTGTTTAAGGATCCGAACTTACTCTCAGCATATCGAGATAGAAGATTTCCTGGGTCACAAGAAGAATTCGATCATGCACTTCAAACTTCAACAACTGTATATATTGGGAACATGTCCTTTTACACAACGGAGGAGCAGATTTATGAGTTATTCTCTCGTGCTGGAGAGATTAAGAAGATAGTCATGGGTTTGGACAAAAACAGCAAAACCCCCTGTGGCTTTTGCTTTATCATGTACTACTCTAGAGATGATGCTGAAGATGCAGTGAAGTACATAAGTGGG…	57.32	54.75	56.19	52.42	58.37	60.83	35.51	34.16	31.79	20.93	25.48	33.6	33.34	39.55	36.95	19.18	21.35	18.29	23.97	23.37	23.18	At5g44200
PP2A	PB.40358.4	ATACACATTCAGGCATCACATTTGTGCTCTCTCTCTCTCTCTCTCTCTCTCTCTCTCTCTCTAAAATTCGTCCATCGCCTGCCAACTTCAAATCTGACCGGCACCGAGAAATACTCATTAGATCTGGTGAGATAGAATGGCTATGGTGGATGAACCACTGTATCCAATTGCAGTTTTGATAGATGAGTTAAAAAATGAAGACATTCAACTACGTTTGAACTCCATCCGTAGACTTTCTACAATAGCAAGAGCTCTCGGTGAAGATAGAACAAGAAAGGAATTAATTCCATTTCTTAGTGAAAACAATGATGATGATGATGAAGTACTTCTTGCAATGGCTGAAGAATTAGGGGTTTTTATACCTTATGTTGGAGGAGTTGAATATGCTCATGTTTTGCT…	66.8	85.81	58.79	70.6	87.03	77.65	54.8	58.1	58.2	60.44	61.31	78.87	58.69	61.11	60.88	46.53	58.87	51.07	62.59	56.45	59.98	At3g25800
TIP41	PB.53903.2	AGGTCAACAACTCGAAATCAAAACGAGTCCCTCGAGAGAGCTTCGCAATCGGAAAAATGGAGAAAGAGAGAGAAATCGAAGAAGCGGAGAGAAAGGCAACACTTAAAGCTGCAGGAGCAGAGTCTCTACCACAAGGAAGGAATGGAGTCAAAATTCATGGTTGGGAGATTGAATCAAAGAACCGATCCATTCTTTCTTCTTTGACCTATGAACAATGGGGAGAAAAACTGAAGACATCACATTTACCAGAGATGGTATTTGGAGAAAGCAGTTTAGTATTAAGGCATTTACAAAGTGGTATTAAAATCTATTTCAATGCATTTGATGCTTTGGTTGGTTGGAAGAAAGAAGGTTTGCCTCCTGTTGAAGTTCCTGCTGCTGCCAAATGGAAATTCAGAA…	22.14	23.27	18.84	18.91	29.11	29.1	12.99	15.42	19.59	14.18	14.84	16.03	14.31	13.51	13.14	10.02	10.85	12.07	10.54	10.26	12.31	At4g34270
TUB	PB.44647.2	AATTCAAGAATCGACACAGTTTCTTCTTTAGTTAAGCATCGTTTCGTCCCGGTGCTAAATATTCATACAGTCTTCGGCGAATCCGCATTCAAAGTTCAAGTTTCCTCGTTCATAATCGGTAAATCTCTTAGTCTTCTTCGTTTTTTCCGCCTTAAACTTTATATTTTCCTGTATTTGATCTTCTTTCTAGTTCATTTTTCACTTCCATTTCTACTAATCAAGTATAATCGGATCATCCTTGTATTCTAATCACTATAGATTTTACTGATTTTATCATGTTCGGTGTAATCTCTTCAAGTCTTACTGTTTTTCAGAAAAAAAAAATCAAAAAATTAGTATAGTCACTGGTCAGTACTGATTTTGTAGAAAATGAGAGAAATACTTCACATTCAAGGTGGA…	19.2	36.36	20.08	8.98	18.86	15.68	3.21	3.34	3.45	20.99	20.13	33.81	7.71	15.36	11.41	7.41	19.34	17.55	14.25	12.18	12.67	At5g12250
GAPDH	PB.28033.22	ATTCACACACAAAAAAGAAAAAAGAAAAAGGGAAAACCCTAAAACCACTGCCCCTCCTCTTCTTTTCTCGTTCTCGGTCAGAAATAACCGGTGAACTGGTTAAAATCTAGACGAGATGGGATCCATTATGTTGTCAGAAATGTTAACACAGATATTGATTCCAGTATGTGCTGTTGTTGGAATCGTATTCTCATTGTTCCAATGGTATGTTGTTTCTCAAGTGAAAGTTGCTCCTGATAGTGCAAGACAATCTAACAACAGTAACAAAAATGGTTTCAACGATTCTTTGATCGAAGAAGAAGAGGGTATTAATGACCATAACACTGTACTCAAATGTGCTGAGATTCAGAACGCCATCTCTGAAGGAGCAACGTCCTTCCTGTATACTGAATACCAGTA…	12.57	13.01	4.2	92.73	80.15	37.26	1826.53	2091.05	1967.04	2916.85	2862.07	1902.11	2490.86	2309.79	2152.01	4105.96	3858.21	3700.68	3651.04	4194.24	4090.99	At1g42970
Actin	PB.21540.5	gacgaGGCGTCATTTTTTTTTTTTTTAAAAAATTTTTTTTTTTTTTTTTAGTTTATATTCcatttcctcacccaaaCAGGAAAGAGAATTTCTGGATTAAGAAAAAAACCAGAAAAAAAAAACCCACAGTGTGGGAGTTGGAAGATTTAGATGAAGTAACAACCCAAAGAAGAAGAGCAAACGTGGATTTGGTGGGGACTAAAACCAGAAATACATCAACAACAGAAATTGGAACTTCTCCTTCCTTTTAAATCTCTCTCTGAACTTCTTCCCGAATCTGATCTTCCTGCCAGCATTCTCACCTCCCATCAGCAGACGTAAACGTATCAGCAAACCCTGATGGCCGAGTGGGGATGCTGGTCTGGGTGTTATCCACACTAGCAAGGAAAGAAGACGTTG…	28.17	41.41	29.41	32.98	38.45	42.07	29.41	32.11	29.2	51.72	51.27	56.98	41.27	52.6	50.19	57.45	58.43	53.3	67.28	71.33	73.48	At3g12110
